# Supplementary material for: Phosphorylation of Transcription Factor Specificity Protein 4 Is Increased in Peripheral Blood Mononuclear Cells of First-Episode Psychosis
Source: PLoS One. 2015 Apr 27;10(4):e0125115. doi: 10.1371/journal.pone.0125115 (PMC4411105; doi:10.1371/journal.pone.0125115)
Supplement: S1 Table — FEP, first-episode psychosis; APd, antipsychotic dose; PANSS, Positive and Negative Syndrome Scale; CDS, Calgary Depression Scale; YMRS, Young Mania Rating Scale; ARP, aripripazole; QTP, quetiapine; Li, lithium; OLZ, olanzapine; RS, risperidone; VA, valproic acid; N/A, not applicable. (XLSX) [file pone.0125115.s003.xlsx]

## Sheet: Hoja1
	pSP4/total SP4	Gender	Age (years)	College education	Duration of illness (days)	Treatment	Daily APdc (mg/day)	T-PANSS	P-PANSS	N-PANSS	G-PANSS	P1	P2	P3	P4	P5	P6	P7	N1	N2	N3	N4	N5	N6	N7	G1	G2	G3	G4	G5	G6	G7	G8	G9	G10	G11	G12	G13	G14	G15	G16	T-CDS	C1	C2	C3	C4	C5	C6	C7
FEP1	1.11445	F	28.5202	2	26	OLZ, VA	200	73	13	21	39	2	1	1	1	3	3	2	2	3	3	5	3	4	1	4	3	1	2	1	2	3	3	2	1	3	3	3	3	2	3	2	0	0	0	0	0	1	1
FEP2	0.174586	F	18.5352	2	157	ARP, QTP, Li	266.667	78	18	18	42	4	2	2	3	2	3	2	3	3	3	3	2	2	2	3	5	2	2	2	4	2	2	2	1	2	3	2	4	3	3	5	1	2	1	0	0	0	0
FEP3	3.294	M	23.2991	1	31	RS	225	77	18	20	39	3	3	3	2	2	3	2	4	3	3	3	3	3	1	2	3	2	2	2	3	2	1	3	3	3	3	2	2	3	3	6	0	1	1	1	1	0	1
FEP4	1.47982	M	23.5209	2	107	OLZ, QTP, Li	600	79	19	23	37	4	2	2	3	3	2	3	2	4	3	4	4	3	3	2	3	4	1	1	1	2	2	3	2	3	3	2	2	2	4	2	0	0	1	0	1	0	0
FEP5	2.37522	M	19.6934	1	13	RS, VA	375	104	22	28	54	4	3	3	3	3	4	2	5	5	3	5	3	3	4	3	4	2	4	5	5	4	2	3	1	4	4	3	2	4	4	10	0	2	2	0	0	2	0
FEP6	5.97498	F	39.8987	1	34	OLZ, Li	300	66	15	16	35	2	2	2	2	2	3	2	2	3	3	3	2	2	1	1	1	1	1	1	5	2	1	3	1	2	3	3	2	4	4	9	2	2	2	0	0	0	0
FEP7	2.09379	F	26.2724	2	158	OLZ	300	79	15	25	39	3	3	2	1	1	4	1	5	5	3	5	3	3	1	2	5	2	1	1	4	2	1	2	2	3	4	2	1	3	4	16	3	2	2	0	0	3	3
FEP8	4.34664	M	21.4593	2	90	OLZ	600	78	19	26	33	3	4	2	4	2	2	2	4	4	3	4	5	4	2	1	4	1	3	1	1	3	1	1	2	4	4	2	2	1	2	0	0	0	0	0	0	0	0
FEP9	7.33724	M	20.4134	2	162	OLZ	300	69	16	22	31	3	2	2	3	1	3	2	3	4	3	3	3	4	2	1	2	1	1	1	2	2	1	1	3	3	3	2	2	3	3	1	0	0	0	0	0	1	0
FEP10	0.272931	M	23.9726	2	31	Ari, VA	400	87	21	22	44	4	4	2	3	3	3	2	3	3	3	4	4	3	2	3	4	5	3	1	3	2	1	3	1	4	3	2	2	4	3	12	1	1	2	2	2	1	2
FEP11	0.171787	F	22.3409	2	73	OLZ, Li	400	78	19	17	42	3	2	3	3	3	2	3	2	2	3	3	3	2	2	3	4	2	3	2	3	2	1	3	1	3	4	2	2	4	3	0	0	0	0	0	0	0	0
FEP12	0.063995	M	27.6112	2	98	OLZ, Li	600	81	15	23	43	3	3	2	1	1	3	2	3	4	3	4	3	4	2	2	4	2	2	3	4	3	2	2	2	3	2	3	2	3	4	8	2	2	1	0	0	1	0
FEP13	0.299689	F	28.0082	1	76	Drug free	0	61	20	8	33	4	4	3	2	4	2	1	1	1	1	1	2	1	1	1	2	2	2	2	2	1	1	3	1	2	6	2	2	2	2	0	0	0	0	0	0	0	0
FEP14	0.135929	F	29.7796	1	82	RS, Li	450	68	19	14	35	5	2	3	1	3	4	1	2	2	1	2	3	2	2	1	3	5	1	2	2	1	1	4	1	2	3	3	1	4	1	4	0	1	0	2	1	0	0
Mean	2.08108		25.2375	(1: >12 years)	81.2857		358.333	77	17.7857	20.2143	39																															5.35714
SD	2.35913		5.48171	(2: <12 years)	51.3351		170.344	10.3552	2.60705	5.26496	5.92258																															5.03231
	pSP4/total SP4	Gender	Age (years)	College education	Duration of illness (days)	Treatment	Daily APdc (mg/day)	T-PANSS	P-PANSS	N-PANSS	G-PANSS	P1	P2	P3	P4	P5	P6	P7	N1	N2	N3	N4	N5	N6	N7	G1	G2	G3	G4	G5	G6	G7	G8	G9	G10	G11	G12	G13	G14	G15	G16	T-CDS	C1	C2	C3	C4	C5	C6	C7
C1	0.832535	F	20.4463	1	N/A	N/A	N/A	N/A	N/A	N/A	N/A	N/A	N/A	N/A	N/A	N/A	N/A	N/A	N/A	N/A	N/A	N/A	N/A	N/A	N/A	N/A	N/A	N/A	N/A	N/A	N/A	N/A	N/A	N/A	N/A	N/A	N/A	N/A	N/A	N/A	N/A	0	0	0	0	0	0	0	0
C2	0.948141	M	24.0274	1	N/A	N/A	N/A	N/A	N/A	N/A	N/A	N/A	N/A	N/A	N/A	N/A	N/A	N/A	N/A	N/A	N/A	N/A	N/A	N/A	N/A	N/A	N/A	N/A	N/A	N/A	N/A	N/A	N/A	N/A	N/A	N/A	N/A	N/A	N/A	N/A	N/A	0	0	0	0	0	0	0	0
C3	0.957006	M	26.4942	1	N/A	N/A	N/A	N/A	N/A	N/A	N/A	N/A	N/A	N/A	N/A	N/A	N/A	N/A	N/A	N/A	N/A	N/A	N/A	N/A	N/A	N/A	N/A	N/A	N/A	N/A	N/A	N/A	N/A	N/A	N/A	N/A	N/A	N/A	N/A	N/A	N/A	0	0	0	0	0	0	0	0
C4	0.0340465	M	35.5592	1	N/A	N/A	N/A	N/A	N/A	N/A	N/A	N/A	N/A	N/A	N/A	N/A	N/A	N/A	N/A	N/A	N/A	N/A	N/A	N/A	N/A	N/A	N/A	N/A	N/A	N/A	N/A	N/A	N/A	N/A	N/A	N/A	N/A	N/A	N/A	N/A	N/A	0	0	0	0	0	0	0	0
C5	1.77248	F	24.5749	2	N/A	N/A	N/A	N/A	N/A	N/A	N/A	N/A	N/A	N/A	N/A	N/A	N/A	N/A	N/A	N/A	N/A	N/A	N/A	N/A	N/A	N/A	N/A	N/A	N/A	N/A	N/A	N/A	N/A	N/A	N/A	N/A	N/A	N/A	N/A	N/A	N/A	0	0	0	0	0	0	0	0
C6	1.69685	M	19.6988	1	N/A	N/A	N/A	N/A	N/A	N/A	N/A	N/A	N/A	N/A	N/A	N/A	N/A	N/A	N/A	N/A	N/A	N/A	N/A	N/A	N/A	N/A	N/A	N/A	N/A	N/A	N/A	N/A	N/A	N/A	N/A	N/A	N/A	N/A	N/A	N/A	N/A	0	0	0	0	0	0	0	0
C7	3.79868	F	36.4107	2	N/A	N/A	N/A	N/A	N/A	N/A	N/A	N/A	N/A	N/A	N/A	N/A	N/A	N/A	N/A	N/A	N/A	N/A	N/A	N/A	N/A	N/A	N/A	N/A	N/A	N/A	N/A	N/A	N/A	N/A	N/A	N/A	N/A	N/A	N/A	N/A	N/A	5	1	1	0	0	0	1	2
C8	3.00747	F	26.7351	1	N/A	N/A	N/A	N/A	N/A	N/A	N/A	N/A	N/A	N/A	N/A	N/A	N/A	N/A	N/A	N/A	N/A	N/A	N/A	N/A	N/A	N/A	N/A	N/A	N/A	N/A	N/A	N/A	N/A	N/A	N/A	N/A	N/A	N/A	N/A	N/A	N/A	1	0	0	0	0	0	1	0
C9	0.0523906	M	22.8939	1	N/A	N/A	N/A	N/A	N/A	N/A	N/A	N/A	N/A	N/A	N/A	N/A	N/A	N/A	N/A	N/A	N/A	N/A	N/A	N/A	N/A	N/A	N/A	N/A	N/A	N/A	N/A	N/A	N/A	N/A	N/A	N/A	N/A	N/A	N/A	N/A	N/A	0	0	0	0	0	0	0	0
C10	0.567121	M	20.0931	1	N/A	N/A	N/A	N/A	N/A	N/A	N/A	N/A	N/A	N/A	N/A	N/A	N/A	N/A	N/A	N/A	N/A	N/A	N/A	N/A	N/A	N/A	N/A	N/A	N/A	N/A	N/A	N/A	N/A	N/A	N/A	N/A	N/A	N/A	N/A	N/A	N/A	0	0	0	0	0	0	0	0
C11	0.04982	F	23.9452	1	N/A	N/A	N/A	N/A	N/A	N/A	N/A	N/A	N/A	N/A	N/A	N/A	N/A	N/A	N/A	N/A	N/A	N/A	N/A	N/A	N/A	N/A	N/A	N/A	N/A	N/A	N/A	N/A	N/A	N/A	N/A	N/A	N/A	N/A	N/A	N/A	N/A	1	0	0	0	0	0	0	1
C12	0.129872	M	22.3984	2	N/A	N/A	N/A	N/A	N/A	N/A	N/A	N/A	N/A	N/A	N/A	N/A	N/A	N/A	N/A	N/A	N/A	N/A	N/A	N/A	N/A	N/A	N/A	N/A	N/A	N/A	N/A	N/A	N/A	N/A	N/A	N/A	N/A	N/A	N/A	N/A	N/A	0	0	0	0	0	0	0	0
C13	0.0827259	F	29.8891	1	N/A	N/A	N/A	N/A	N/A	N/A	N/A	N/A	N/A	N/A	N/A	N/A	N/A	N/A	N/A	N/A	N/A	N/A	N/A	N/A	N/A	N/A	N/A	N/A	N/A	N/A	N/A	N/A	N/A	N/A	N/A	N/A	N/A	N/A	N/A	N/A	N/A	0	0	0	0	0	0	0	0
C14	0.0708604	F	24.8953	1	N/A	N/A	N/A	N/A	N/A	N/A	N/A	N/A	N/A	N/A	N/A	N/A	N/A	N/A	N/A	N/A	N/A	N/A	N/A	N/A	N/A	N/A	N/A	N/A	N/A	N/A	N/A	N/A	N/A	N/A	N/A	N/A	N/A	N/A	N/A	N/A	N/A	0	0	0	0	0	0	0	0
Mean	1		25.5758	(1: >12 years)																																						0.5
SD	1.18842		5.2078	(2: <12 years)																																						1.3445
[truncated: 14 more columns]
